# Supplementary material for: Lampenflora in a Show Cave in the Great Basin Is Distinct from Communities on Naturally Lit Rock Surfaces in Nearby Wild Caves
Source: Microorganisms. 2021 May 31;9(6):1188. doi: 10.3390/microorganisms9061188 (PMC8227912; doi:10.3390/microorganisms9061188)
Supplement: Supplementary file 1 [file microorganisms-09-01188-s001.zip]

Archive with 5 entries (4 files):
- supplementary_files/
- supplementary_files/Fig_S1_23S_phylogenyR1.pdf
- supplementary_files/supplementary_file_S1_23S_photoautotrophs_FROGS_R1.zip
- supplementary_files/supplementary_file_S2_16S_bacterial_FROGS.zip
- supplementary_files/supplementary_file_S3_ITS2_fungi_PIPITS.zip
